# Supplementary material for: ﻿Rediscovery of Primulabrachystoma (Primulaceae), a rare species endemic to Gaoligong Mountain of Chinese-Burma frontier
Source: PhytoKeys. 2023 May 29;227:35–42. doi: 10.3897/phytokeys.227.103746 (PMC10242399; doi:10.3897/phytokeys.227.103746)
Supplement: XML Treatment for Primula brachystoma [file phytokeys.227.103746-treatment1.xml]

<!DOCTYPE tp:taxon-treatment
  PUBLIC "-//TaxonX//DTD Taxonomic Treatment Publishing DTD v0 20100105//EN" "tax-treatment-NSO.dtd">
<tp:taxon-treatment xmlns:tp="http://www.plazi.org/taxpub"><tp:treatment-meta><kwd-group><label>Taxon classification</label><kwd>
              <named-content content-type="kingdom">Plantae</named-content>
            </kwd><kwd>
              <named-content content-type="order">Ericales</named-content>
            </kwd><kwd>
              <named-content content-type="family">Primulaceae</named-content>
            </kwd></kwd-group><mixed-citation publication-type="journal"><person-group><name><surname>Jiang</surname><given-names>Xiao-Qi</given-names></name><name><surname>Zhang</surname><given-names>Na</given-names></name><name><surname>Wu</surname><given-names>Zhi-Kun</given-names></name></person-group><article-title>﻿Rediscovery of <italic><tp:taxon-name><tp:taxon-name-part taxon-name-part-type="genus" reg="Primula">Primula</tp:taxon-name-part><tp:taxon-name-part taxon-name-part-type="species" reg="brachystoma">brachystoma</tp:taxon-name-part></tp:taxon-name></italic> (<tp:taxon-name><tp:taxon-name-part taxon-name-part-type="family">Primulaceae</tp:taxon-name-part></tp:taxon-name>), a rare species endemic to Gaoligong Mountain of Chinese-Burma frontier</article-title><source>PhytoKeys</source><day>29</day><month>05</month><year>2023</year><volume>227</volume><fpage>35</fpage><lpage>42</lpage><pub-id pub-id-type="doi">10.3897/phytokeys.227.103746</pub-id></mixed-citation></tp:treatment-meta><tp:nomenclature><tp:taxon-name>
            <object-id xmlns:xlink="http://www.w3.org/1999/xlink" content-type="arpha" xlink:type="simple">E0DB06CB-9D96-52B4-9260-16E91B107CB3</object-id>
            <tp:taxon-name-part taxon-name-part-type="genus" reg="Primula">Primula</tp:taxon-name-part>
            <tp:taxon-name-part taxon-name-part-type="species" reg="brachystoma">brachystoma</tp:taxon-name-part>
          </tp:taxon-name><tp:taxon-authority>W. W. Sm.</tp:taxon-authority><tp:nomenclature-citation-list><tp:nomenclature-citation><tp:taxon-name>
                <tp:taxon-name-part taxon-name-part-type="genus" reg="Primula">Primula</tp:taxon-name-part>
                <tp:taxon-name-part taxon-name-part-type="species" reg="brachystoma">brachystoma</tp:taxon-name-part>
              </tp:taxon-name><comment>W. W. Sm. in Notes Roy. Bot. Gard. Edin., xiv, 35 (1923); W. W. Sm. et Forrest, ibid., xvi, 17 (1928), and in Journ. Roy. Hort. Soc. London, liv, 43 (1929); W. W. Smith et Fletcher in Trans. Bot. Soc. Edinb. xxxiii: 166 (1941). Type: Burma, Shing Hong region, 20 June 1920, R. J. Farrer 1635 (holotype E! E00024386; isotypes <named-content xmlns:xlink="http://www.w3.org/1999/xlink" content-type="dwc:institutional_code" xlink:title="Natural History Museum, London" xlink:href="http://grbio.org/institution/natural-history-museum-london" xlink:type="simple">BM</named-content>, BM000996925, K, K000732874).</comment></tp:nomenclature-citation></tp:nomenclature-citation-list></tp:nomenclature><tp:treatment-sec sec-type="description" id="SECID0EZJAE"><title>Description.</title><p>A perennial herb, completely glabrous and efarinose, with numerous robust roots. <bold><italic>Leaves</italic></bold> forming a rosette; leaf blade oblanceolate to sublanceolate, 6–12 cm long, 2–4 cm broad, acute and shortly apiculate at the apex, petiole very short or as long as 1/3 of the blade, base attenuate with broadly winged petiole, margin regularly fine dentate, teeth triangular, apex acute and subulate, leaf abaxially with prominent midrib and conspicuous lateral veins, and inconspicuous mesh vein. <bold><italic>Scapes</italic></bold> slightly slender, 15–25 cm long; umbels 1 (or rarely 2), 2–7 flowered. <bold><italic>Bracts</italic></bold> linear-lanceolate, 0.6–0.8 cm long. <bold><italic>Pedicel</italic></bold> slightly recurved when flowering, erect when fruiting, 0.8–1 cm long in flowering, up to 1.5 cm long in fruiting. <bold><italic>Calyx</italic></bold> campanulate, green, 5–7 mm long, with 5 ribs, splitting slightly less than 1/3 of its full length, lobes triangular, apiculate at the apex. <bold><italic>Flowers</italic></bold> homostylous or heterostylous in different populations, corolla funnel-shaped, yellow, tube 8–10 mm long, with a marked annulus, limb 1–1.5 cm wide, lobes sub-quadrangular to obovate, 4–5 mm long, shallowly notched; homostylous flowers: the stamens are inserted in the middle of the corolla tube, filament ca. 0.5 mm long, anther ca. 0.8–1 mm long, yellowish white, the style reaches to the level of the stamens; heterostylous flowers: in long-styled flowers the style nearly reaches the annulus and the stamens are inserted towards the base of the corolla, in short-styled flowers the stamens are inserted slightly below the annulus and the style is shorter than the calyx, the filament and anther as those in homostylous flowers. <bold><italic>Capsule</italic></bold> globose, green in young fruiting time and pale purple in mature fruiting time, 5–6 mm long, as long as or slightly shorter than calyx, 4–5 mm in diameter.</p></tp:treatment-sec><tp:treatment-sec sec-type="distribution" id="SECID0EUKAE"><title>Distribution and habitat.</title><p>It is found on Gaoligong Mountain on the border between China and Burma. One homostylous population is at the type locality Shing Hong of Burma and two homostylous populations are at Sandui and Tsuga of Gongshan county, China; the other two heterostylous population are at Sibali and Luodigolu, Yaping of Fugong county, China. It grows along moist streams or on wet grassy slopes at forest margins, 2500–3000 m above sea level.</p></tp:treatment-sec><tp:treatment-sec sec-type="material" id="SECID0EZKAE"><title>Additional specimens examined.</title><p>China, Gongshan Xian, Dulongjiang Xiang: Sandui [<named-content xmlns:xlink="http://www.w3.org/1999/xlink" content-type="dwc:verbatimCoordinates" xlink:type="simple"><named-content content-type="geo-json" specific-use="{&#34;type&#34;:&#34;Point&#34;,&#34;coordinates&#34;:[98.423347,27.715587]}" id="NCID0ECLAE" xlink:type="simple">27°42′56.112′′N, 98°25′24.048′′E</named-content></named-content>, 2580 m], May 2015, ZKWU 2015036 (KUN!); China, Fugong Xian, Lishadi Xiang: Yaduo Cun [<named-content xmlns:xlink="http://www.w3.org/1999/xlink" content-type="dwc:verbatimCoordinates" xlink:type="simple"><named-content content-type="geo-json" specific-use="{&#34;type&#34;:&#34;Point&#34;,&#34;coordinates&#34;:[98.748861,27.176667]}" id="NCID0EKLAE" xlink:type="simple">27°10′36′′N, 98°44′55.9′′E</named-content></named-content>, 2830 m], 6 August 2005, Gaoligong Shan Biodiversity Survey 26554 (KUN!); China, Fugong Xian, Lumadeng Xiang: Yaping Cun [<named-content xmlns:xlink="http://www.w3.org/1999/xlink" content-type="dwc:verbatimCoordinates" xlink:type="simple"><named-content content-type="geo-json" specific-use="{&#34;type&#34;:&#34;Point&#34;,&#34;coordinates&#34;:[98.771583,27.167500]}" id="NCID0ESLAE" xlink:type="simple">27°10′3′′N, 98°46′17.7′′E</named-content></named-content>, 2510 m], 16 August 2005, Gaoligong Shan Biodiversity Survey 28479 (KUN!); China, Fugong Xian, Lishadi Xiang: Yaduo Cun [<named-content xmlns:xlink="http://www.w3.org/1999/xlink" content-type="dwc:verbatimCoordinates" xlink:type="simple"><named-content content-type="geo-json" specific-use="{&#34;type&#34;:&#34;Point&#34;,&#34;coordinates&#34;:[98.773556,27.167167]}" id="NCID0E1LAE" xlink:type="simple">27°10′1.8′′N, 98°46′24.8′′E</named-content></named-content>, 2520 m], 16 August 2005, Gaoligong Shan Biodiversity Survey 28435 (KUN!); China, Gongshan Xian: Tsuga on the way from Gongshan Xian to Dulong River, east slope of Gaoligong mountain, 26 July 1982, Qinghai-Tibet team 8648 (PE, KUN!).</p></tp:treatment-sec><tp:treatment-sec sec-type="Provisional conservation status" id="SECID0E6LAE"><title>Provisional conservation status.</title><p><italic><tp:taxon-name><tp:taxon-name-part taxon-name-part-type="genus" reg="Primula">Primula</tp:taxon-name-part><tp:taxon-name-part taxon-name-part-type="species" reg="brachystoma">brachystoma</tp:taxon-name-part></tp:taxon-name></italic> is neither listed in the IUCN Red List (<xref ref-type="bibr" rid="B4">IUCN 2022</xref>), nor in the threatened Species List of China’s Higher Plants (<xref ref-type="bibr" rid="B6">Qin et al. 2017</xref>). The authors have conducted field surveys in the regions of Gaoligong mountains many times and discovered only three populations of <italic><tp:taxon-name><tp:taxon-name-part taxon-name-part-type="genus" reg="Primula">Primula</tp:taxon-name-part><tp:taxon-name-part taxon-name-part-type="species" reg="brachystoma">brachystoma</tp:taxon-name-part></tp:taxon-name></italic> in Fugong county and Gongshan county. Surveys from other plant hunters also didn’t find more populations in this area. We estimated the extent of occurrence of the species to be less than 1000 km<sup>2</sup>, and the adult individuals as fewer than 1000. The sites where the known populations grow are also places for grazing, so they face a strong threat from human activities. Accordingly, we evaluate the species as Endangered (<abbrev xmlns:xlink="http://www.w3.org/1999/xlink" xlink:title="Endangered" id="ABBRID0EFNAE" xlink:type="simple">EN</abbrev> B1ab(iii)), considering the IUCN standards (<xref ref-type="bibr" rid="B5">IUCN Standards and Petitions Committee 2022</xref>).</p></tp:treatment-sec><ref-list><ref id="B4"><mixed-citation xmlns:xlink="http://www.w3.org/1999/xlink" xlink:type="simple">IUCN (<year>2022</year>) The IUCN Red List of Threatened Species. Version 2022-1. <ext-link xlink:href="https://www.iucnredlist.org" ext-link-type="uri" xlink:type="simple">https://www.iucnredlist.org</ext-link> [Accessed 9. 11. 2022]</mixed-citation></ref><ref id="B6"><mixed-citation xmlns:xlink="http://www.w3.org/1999/xlink" xlink:type="simple"><person-group><name name-style="western"><surname>Qin</surname><given-names>H</given-names></name><name name-style="western"><surname>Yang</surname><given-names>Y</given-names></name><name name-style="western"><surname>Dong</surname><given-names>S</given-names></name><name name-style="western"><surname>He</surname><given-names>Q</given-names></name><name name-style="western"><surname>Jia</surname><given-names>Y</given-names></name><name name-style="western"><surname>Zhao</surname><given-names>L</given-names></name><name name-style="western"><surname>Yu</surname><given-names>S</given-names></name><name name-style="western"><surname>Liu</surname><given-names>H</given-names></name><name name-style="western"><surname>Liu</surname><given-names>B</given-names></name><name name-style="western"><surname>Yan</surname><given-names>Y</given-names></name><name name-style="western"><surname>Xiang</surname><given-names>J</given-names></name><name name-style="western"><surname>Xia</surname><given-names>N</given-names></name><name name-style="western"><surname>Peng</surname><given-names>H</given-names></name><name name-style="western"><surname>Li</surname><given-names>Z</given-names></name><name name-style="western"><surname>Zhang</surname><given-names>Z</given-names></name><name name-style="western"><surname>He</surname><given-names>X</given-names></name><name name-style="western"><surname>Yin</surname><given-names>L</given-names></name><name name-style="western"><surname>Lin</surname><given-names>Y</given-names></name><name name-style="western"><surname>Liu</surname><given-names>Q</given-names></name><name name-style="western"><surname>Hou</surname><given-names>Y</given-names></name><name name-style="western"><surname>Liu</surname><given-names>Y</given-names></name><name name-style="western"><surname>Liu</surname><given-names>Q</given-names></name><name name-style="western"><surname>Cao</surname><given-names>W</given-names></name><name name-style="western"><surname>Li</surname><given-names>J</given-names></name><name name-style="western"><surname>Chen</surname><given-names>S</given-names></name><name name-style="western"><surname>Jin</surname><given-names>X</given-names></name><name name-style="western"><surname>Gao</surname><given-names>T</given-names></name><name name-style="western"><surname>Chen</surname><given-names>W</given-names></name><name name-style="western"><surname>Ma</surname><given-names>H</given-names></name><name name-style="western"><surname>Geng</surname><given-names>Y</given-names></name><name name-style="western"><surname>Jin</surname><given-names>X</given-names></name><name name-style="western"><surname>Chang</surname><given-names>C</given-names></name><name name-style="western"><surname>Jiang</surname><given-names>H</given-names></name><name name-style="western"><surname>Cai</surname><given-names>L</given-names></name><name name-style="western"><surname>Zang</surname><given-names>C</given-names></name><name name-style="western"><surname>Wu</surname><given-names>J</given-names></name><name name-style="western"><surname>Ye</surname><given-names>J</given-names></name><name name-style="western"><surname>Lai</surname><given-names>Y</given-names></name><name name-style="western"><surname>Liu</surname><given-names>B</given-names></name><name name-style="western"><surname>Lin</surname><given-names>Q</given-names></name><name name-style="western"><surname>Xue</surname><given-names>N</given-names></name></person-group> (<year>2017</year>) <article-title>Threatened species list of China’s higher plants.</article-title><source>Shengwu Duoyangxing</source><volume>25</volume>(<issue>7</issue>): <fpage>696</fpage>–<lpage>744</lpage>. <ext-link xlink:href="10.17520/biods.2017144" ext-link-type="doi" xlink:type="simple">https://doi.org/10.17520/biods.2017144</ext-link></mixed-citation></ref><ref id="B5"><mixed-citation xmlns:xlink="http://www.w3.org/1999/xlink" xlink:type="simple">IUCN Standards and Petitions Committee (<year>2022</year>) Guidelines for Using the IUCN Red List Categories and Criteria. Version 15.1. Prepared by the Standards and Petitions Committee. [Accessed 9. 11. 2022]</mixed-citation></ref></ref-list></tp:taxon-treatment>
